# Supplementary material for: Vascular Endocrine-Disrupting Effects of Bisphenol F and Bisphenol S on Human Umbilical Artery
Source: J Xenobiot. 2026 Jun 13;16(3):111. doi: 10.3390/jox16030111 (PMC13300960; doi:10.3390/jox16030111)
Supplement: Supplementary file 1 [file jox-16-00111-s001.zip]

Archive with 1 entries (1 files):
- jox-4346478-supplementary.pdf
